# Supplementary material for: Use of Pseudomonas protegens to Control Root Rot Disease Caused by Boeremia exigua var. exigua in Industrial Chicory (Cichorium intybus var. sativum Bisch.)
Source: Plants (Basel). 2024 Jan 17;13(2):263. doi: 10.3390/plants13020263 (PMC10818772; doi:10.3390/plants13020263)
Supplement: Supplementary file 1 [file plants-13-00263-s001.zip]

Archive with 3 entries (3 files):
- Supplementary material S1 Root rot scale.pdf
- Supplementary material S2 View in vitro tests.pdf
- Supplementary material S3 Agrometeorological condition of field experiments.pdf
